# Supplementary material for: Saffron as a Promising Therapy for Inflammatory Bowel Disease
Source: Nutrients. 2024 Jul 20;16(14):2353. doi: 10.3390/nu16142353 (PMC11280066; doi:10.3390/nu16142353)
Supplement: Supplementary file 1 [file nutrients-16-02353-s001.zip]

Archive with 1 entries (1 files):
- nutrients-3089132-supplementary.pdf
